# Supplementary material for: Fusobacterium nucleatum drives endothelial cell senescence by disrupting NOX4/NRF2 balance
Source: mBio. 2026 Jan 8;17(2):e03441-25. doi: 10.1128/mbio.03441-25 (PMC12892984; doi:10.1128/mbio.03441-25)
Supplement: Table S3 — DEGs identified from the GSE163154 data set. [file mbio.03441-25-s0009.xlsx]

## Sheet: Appendix Table 3
Appendix Table 3	Differentially Expressed Genes (DEGs) Identified from the GSE163154 Dataset
Gene ID	Gene.title	Gene symbol	logFC	AveExpr	t	p-value	adj.P.Val	B
ILMN_1653894	GEM interacting protein	GMIP	1.16083	9.39139	10.0141	0	0	18.5899
ILMN_1674250	NCK associated protein 1 like	NCKAP1L	1.52761	9.07839	9.70768	0	0	17.7083
ILMN_1678833	C-C motif chemokine receptor 1	CCR1	1.38322	9.1334	9.53482	0	0	17.2055
ILMN_1689836	complement component 5a receptor 1	C5AR1	1.58536	10.1179	9.2449	0	0	16.3533
ILMN_1692731	tweety family member 3	TTYH3	1.64591	9.94222	9.18664	0	0	16.1807
ILMN_1761912	mannosyl (alpha-1,3-)-glycoprotein beta-1,2-N-acetylglucosaminyltransferase	MGAT1	1.1332	11.6579	9.1548	0	0	16.0862
ILMN_1732452	mitogen-activated protein kinase-activated protein kinase 3	MAPKAPK3	1.2354	10.4742	9.08912	0	0	15.8909
ILMN_1752965	gremlin 1, DAN family BMP antagonist	GREM1	1.40433	8.50571	9.07902	0	0	15.8608
ILMN_1670302	hexokinase 3	HK3	1.76306	9.49622	9.04115	0	0	15.7479
ILMN_1746148	negative regulator of reactive oxygen species	NRROS	1.23083	9.34017	9.01948	0	0	15.6832
ILMN_1764850	hippocalcin like 1	HPCAL1	1.14004	11.2315	8.90285	0	0	15.334
ILMN_1756910	phospholipase A2 group XV	PLA2G15	1.06836	9.68566	8.72075	0	0	14.7854
ILMN_1693338	cytochrome P450 family 1 subfamily B member 1	CYP1B1	1.71233	10.1303	8.69827	0	0	14.7174
ILMN_1811077	lipoma HMGIC fusion partner-like 2	LHFPL2	1.42414	11.2026	8.63178	0	0	14.5159
ILMN_1738397	interleukin 1 receptor associated kinase 1	IRAK1	1.04889	10.9849	8.54528	0	0	14.2531
ILMN_1653856	ubiquitin associated and SH3 domain containing B	UBASH3B	1.02883	8.86742	8.50738	0	0	14.1376
ILMN_1795426	syntaxin binding protein 2	STXBP2	1.47667	10.1448	8.47723	0	0	14.0457
ILMN_1793730	dendrocyte expressed seven transmembrane protein	DCSTAMP	1.13183	8.40789	8.46415	0	0	14.0057
ILMN_1680512	matrix metallopeptidase 12	MMP12	3.1646	11.2209	8.44713	0	0	13.9537
ILMN_1746517	kynureninase	KYNU	1.56047	10.1889	8.438	0	0	13.9258
ILMN_1786722	zinc finger protein 385A	ZNF385A	1.1723	8.80703	8.42809	0	0	13.8956
ILMN_1715760	galectin 9	LGALS9	1.03009	8.59064	8.4232	0	0	13.8806
ILMN_1804815	acid phosphatase 2, lysosomal	ACP2	1.13475	9.19381	8.41254	0	0	13.848
ILMN_1785852	nucleic acid binding protein 1	NABP1	1.19182	10.6313	8.37134	0	0	13.7219
ILMN_1813374	major facilitator superfamily domain containing 12	MFSD12	1.04404	8.96188	8.34426	0	0	13.6389
ILMN_1724533	lymphocyte antigen 96	LY96	1.04408	10.0431	8.34293	0	0	13.6348
ILMN_1766637	galactosidase alpha	GLA	1.19738	11.0294	8.33064	0	0	13.5971
ILMN_1685403	matrix metallopeptidase 7	MMP7	3.02545	10.7296	8.30125	0	0	13.5069
ILMN_1804556	transient receptor potential cation channel subfamily V member 2	TRPV2	1.09147	9.85	8.27943	0	0	13.4398
ILMN_1729915	paired immunoglobin like type 2 receptor alpha	PILRA	1.12772	9.12134	8.24846	0	0	13.3446
ILMN_1696463	Spi-1 proto-oncogene	SPI1	1.34324	10.3515	8.2335	0	0	13.2985
ILMN_1742789	leupaxin	LPXN	1.32101	11.3087	8.22374	0	0	13.2685
ILMN_1763837	alanyl aminopeptidase, membrane	ANPEP	1.57276	9.6798	8.20801	0	0	13.22
ILMN_1808325			1.80465	8.78617	8.20041	0	0	13.1966
ILMN_1774874	interleukin 1 receptor antagonist	IL1RN	2.42736	10.0526	8.19852	0	0	13.1907
ILMN_1749327	mitogen-activated protein kinase 13	MAPK13	1.54357	9.42026	8.19301	0	0	13.1738
ILMN_1689968	pleckstrin homology domain containing O2	PLEKHO2	1.17363	9.99654	8.19053	0	0	13.1661
ILMN_1812995	cathepsin L	CTSL	1.56192	13.3265	8.13699	0	0	13.0009
ILMN_1695316	solute carrier family 39 member 8	SLC39A8	1.26378	9.23184	8.13383	0	0	12.9911
ILMN_1685009	integrin subunit alpha M	ITGAM	1.63866	10.5835	8.12369	0	0	12.9598
ILMN_1801710	amyloid beta precursor protein binding family B member 1 interacting protein	APBB1IP	1.24422	9.77199	8.10644	0	0	12.9065
ILMN_1787919	parvin beta	PARVB	1.16332	9.432	8.10352	0	0	12.8974
ILMN_1795158	FGR proto-oncogene, Src family tyrosine kinase	FGR	1.65759	10.3635	8.09549	0	0	12.8726
ILMN_1794165	phosphogluconate dehydrogenase	PGD	1.495	10.7906	8.08821	0	0	12.8501
ILMN_1782938	solute carrier family 16 member 10	SLC16A10	1.41885	9.2275	8.05219	0	0	12.7386
ILMN_1733937	monocyte to macrophage differentiation associated	MMD	1.12312	10.1755	8.03251	0	0	12.6776
ILMN_1805410	chromosome 15 open reading frame 48	C15orf48	1.98545	9.86476	8.02954	0	0	12.6684
ILMN_1733270	CD163 molecule	CD163	1.67129	10.3563	8.00946	0	0	12.6061
ILMN_1794339	fermitin family member 3	FERMT3	1.17126	9.56059	7.97824	0	0	12.5092
ILMN_1784863	CD36 molecule	CD36	2.65678	10.9507	7.93352	0	0	12.3703
ILMN_1666976	phospholipase D family member 3	PLD3	1.15028	12.2262	7.90858	0	0	12.2927
ILMN_1726769	CNDP dipeptidase 2 (metallopeptidase M20 family)	CNDP2	1.18806	12.3625	7.89	0	0	12.2349
ILMN_1668345	out at first homolog	OAF	1.08852	9.28864	7.85363	0	0	12.1216
ILMN_1676336	neutral cholesterol ester hydrolase 1	NCEH1	1.1466	9.45602	7.80896	0	0	11.9822
ILMN_1796094	CD36 molecule	CD36	2.73513	11.256	7.79781	0	0	11.9474
ILMN_1699931	hematopoietic cell signal transducer	HCST	1.72856	12.4079	7.791	0	0	11.9261
ILMN_1708348	ADAM metallopeptidase domain 8	ADAM8	1.56389	9.42304	7.78361	0	0	11.9031
ILMN_1698766	PYD and CARD domain containing	PYCARD	1.24622	10.9459	7.77345	0	0	11.8713
ILMN_1814022	nuclear receptor subfamily 1 group H member 3	NR1H3	1.32898	10.1855	7.7728	0	0	11.8693
ILMN_1801766	mitochondrial calcium uniporter dominant negative beta subunit	MCUB	1.1366	10.2866	7.77168	0	0	11.8658
ILMN_1667371	Src-like-adaptor	SLA	1.33611	10.5523	7.75134	0	0	11.8022
ILMN_1715068	aquaporin 9	AQP9	1.99287	10.4622	7.74877	0	0	11.7942
ILMN_1794677	transmembrane channel like 6	TMC6	1.08267	9.21599	7.74211	0	0	11.7734
ILMN_1734707	carbohydrate sulfotransferase 13	CHST13	1.12532	8.70053	7.73366	0	0	11.7469
ILMN_1811702	granulin	GRN	1.20994	11.2264	7.72754	0	0	11.7278
ILMN_1714602	CD86 molecule	CD86	1.44145	10.4445	7.70588	0	0	11.66
ILMN_1738006	TNF receptor superfamily member 21	TNFRSF21	1.39475	10.5081	7.63839	0	0	11.4485
ILMN_1747622	CD33 molecule	CD33	1.11642	9.67756	7.6025	0	0	11.3359
ILMN_1760027	Wiskott-Aldrich syndrome	WAS	1.31615	11.0955	7.59588	0	0	11.3151
ILMN_1761463	EF-hand domain family member D2	EFHD2	1.10609	11.6734	7.58663	0	0	11.2861
ILMN_1703335	lactamase beta	LACTB	1.15768	10.3935	7.5736	0	0	11.2451
ILMN_1763000	ArfGAP with dual PH domains 2	ADAP2	1.39688	11.1713	7.55588	0	0	11.1894
ILMN_1800512	heme oxygenase 1	HMOX1	2.82247	11.2606	7.53891	0	0	11.1361
ILMN_1761797	cystatin B	CSTB	1.33004	14.1565	7.53054	0	0	11.1098
ILMN_1667748	ankyrin repeat domain 33	ANKRD33	1.49719	11.2923	7.48807	0	0	10.9761
ILMN_1662799	G-protein signaling modulator 3	GPSM3	1.30679	10.7109	7.4798	0	0	10.9501
ILMN_1764383	mucolipin 1	MCOLN1	1.02965	10.1238	7.4779	0	0	10.9441
ILMN_1696360	cathepsin B	CTSB	1.90951	13.2169	7.4571	0	0	10.8785
ILMN_1796316	matrix metallopeptidase 9	MMP9	3.33051	13.4753	7.44137	0	0	10.829
ILMN_1780057	renin binding protein	RENBP	1.16955	10.3741	7.42835	0	0	10.7879
ILMN_1791771	HCK proto-oncogene, Src family tyrosine kinase	HCK	1.21122	9.96265	7.42767	0	0	10.7858
ILMN_1809428	SLAM family member 9	SLAMF9	1.26036	8.35058	7.41292	0	0	10.7392
ILMN_1693826	hepatitis A virus cellular receptor 2	HAVCR2	1.66008	12.0179	7.40759	0	0	10.7224
ILMN_1725338	claudin 23	CLDN23	1.08735	9.30885	7.39974	0	0	10.6977
ILMN_1714546	cathepsin D	CTSD	1.12402	14.1079	7.39924	0	0	10.6961
ILMN_1789751	major facilitator superfamily domain containing 1	MFSD1	1.08818	11.7321	7.39102	0	0	10.6702
ILMN_1691508	plasminogen activator, urokinase receptor	PLAUR	1.55093	9.83658	7.37974	0	0	10.6345
ILMN_1738675	protein tyrosine phosphatase, non-receptor type 6	PTPN6	1.35193	10.3775	7.37872	0	0	10.6313
ILMN_1662795	carbonic anhydrase 2	CA2	1.51624	9.53699	7.36531	0	0	10.589
ILMN_1751851	cat eye syndrome chromosome region, candidate 1	CECR1	1.20392	12.2324	7.35495	0	0	10.5563
ILMN_1705302	Fc fragment of IgG receptor and transporter	FCGRT	1.27624	12.0772	7.35431	0	0	10.5542
ILMN_1743032	cathepsin S	CTSS	1.29677	9.82474	7.35307	0	0	10.5503
ILMN_1701248	triggering receptor expressed on myeloid cells 2	TREM2	1.07394	8.92885	7.34813	0	0	10.5347
ILMN_1658494	regulator of cell cycle	RGCC	1.28473	12.4436	7.32085	0	0	10.4485
ILMN_1693552	CD300a molecule	CD300A	1.47231	9.88916	7.31583	0	0	10.4326
ILMN_1773963	G protein subunit alpha 15	GNA15	1.2544	10.0125	7.31071	0	0	10.4164
ILMN_1667224	SLAM family member 8	SLAMF8	1.31752	9.88874	7.29989	0	0	10.3822
ILMN_1711994	T-cell immune regulator 1, ATPase H+ transporting V0 subunit a3	TCIRG1	1.15433	10.7394	7.29651	0	0	10.3715
ILMN_1727284	CD4 molecule	CD4	1.15165	9.45744	7.28002	0	0	10.3194
ILMN_1746864	cytohesin 1 interacting protein	CYTIP	1.02449	9.02059	7.26825	0	0	10.2821
ILMN_1671337	solute carrier family 2 member 5	SLC2A5	1.83914	10.5333	7.26196	0	0	10.2622
ILMN_1775708	solute carrier family 2 member 3	SLC2A3	1.36296	11.4158	7.26116	0	0	10.2597
ILMN_1674985	transmembrane protein 51	TMEM51	1.17797	10.9216	7.22875	0	0	10.157
ILMN_1691717	rhomboid 5 homolog 2	RHBDF2	1.01743	10.135	7.21948	0	0	10.1276
ILMN_1792473	allograft inflammatory factor 1	AIF1	1.21654	11.6766	7.20682	0	0	10.0876
ILMN_1753342	spermidine/spermine N1-acetyltransferase 1	SAT1	1.18446	13.3024	7.205	0	0	10.0818
ILMN_1680624	cellular repressor of E1A stimulated genes 1	CREG1	1.03404	12.3196	7.20353	0	0	10.0771
ILMN_1671565	ribonuclease T2	RNASET2	1.23069	13.1426	7.19235	0	0	10.0417
ILMN_1662026	Bruton tyrosine kinase	BTK	1.09375	9.9566	7.19132	0	0	10.0384
ILMN_1786257	sorting nexin 10	SNX10	1.60749	10.7891	7.18706	0	0	10.0249
ILMN_1764577	MFNG O-fucosylpeptide 3-beta-N-acetylglucosaminyltransferase	MFNG	1.005	10.045	7.17658	0	0	9.99167
ILMN_1733675	membrane palmitoylated protein 1	MPP1	1.17637	10.5721	7.15794	0	0	9.93256
ILMN_1784884	leukocyte immunoglobulin like receptor B3	LILRB3	1.39906	10.4007	7.14075	0	0	9.878
ILMN_1718063	lipase A, lysosomal acid type	LIPA	1.55088	13.3046	7.13686	0	0	9.86567
ILMN_1782070	N-acetylneuraminate pyruvate lyase	NPL	1.68333	10.6844	7.1256	0	0	9.82994
ILMN_1685625	uncoupling protein 2	UCP2	1.77361	11.3506	7.10783	0	0	9.77353
ILMN_1708934	adrenomedullin	ADM	1.52332	10.4193	7.10718	0	0	9.77145
ILMN_1754121	c-src tyrosine kinase	CSK	1.08489	11.0854	7.10349	0	0	9.75972
ILMN_1800225	peroxisome proliferator activated receptor gamma	PPARG	1.16903	9.5104	7.09112	0	0	9.72043
ILMN_1800524			1.2563	9.75052	7.08094	0	0	9.68811
ILMN_1662932	lymphocyte cytosolic protein 1	LCP1	1.61098	12.6568	7.06017	0	0	9.6221
ILMN_1759563	nuclear receptor interacting protein 3	NRIP3	1.10999	9.52496	7.05718	0	0	9.61261
ILMN_1663080	LFNG O-fucosylpeptide 3-beta-N-acetylglucosaminyltransferase	LFNG	1.21058	10.0314	7.03133	0	0	9.53044
ILMN_1698934	CKLF like MARVEL transmembrane domain containing 7	CMTM7	1.35358	11.4335	7.01579	0	0	9.481
ILMN_1808982	solute carrier family 16 member 3	SLC16A3	1.10854	10.4448	6.99217	0	0	9.40588
ILMN_1669113	activating transcription factor 5	ATF5	1.16803	10.5227	6.99132	0	0	9.40317
ILMN_1741165	solute carrier family 11 member 1	SLC11A1	1.65854	10.1931	6.9913	0	0	9.4031
ILMN_1656938			1.20615	9.47531	6.98291	0	0	9.37639
ILMN_1703856	sequestosome 1	SQSTM1	1.03895	10.2952	6.98147	0	0	9.37182
ILMN_1699795	vesicle associated membrane protein 8	VAMP8	1.57991	12.333	6.9623	0	0	9.31079
ILMN_1806908	protein kinase C beta	PRKCB	1.13529	9.7954	6.95864	0	0	9.29917
ILMN_1807825	lymphocyte antigen 86	LY86	1.29042	10.6654	6.95418	0	0	9.28494
ILMN_1778977	TYRO protein tyrosine kinase binding protein	TYROBP	1.52776	13.7654	6.93778	0	0	9.23273
ILMN_1686109	C-C motif chemokine ligand 23	CCL23	1.00462	8.35545	6.93671	0	0	9.22931
ILMN_1711617	glia maturation factor gamma	GMFG	1.11557	10.0576	6.92928	0	0	9.20565
ILMN_1709795	ras-related C3 botulinum toxin substrate 2 (rho family, small GTP binding protein Rac2)	RAC2	1.59962	11.9015	6.9249	0	0	9.19172
ILMN_1799725	dedicator of cytokinesis 2	DOCK2	1.19869	10.6551	6.91688	0	0	9.16617
ILMN_1702487	serum/glucocorticoid regulated kinase 1	SGK1	1.4785	12.3816	6.90747	0	0	9.13618
ILMN_1662843	CD53 molecule	CD53	1.28611	10.0824	6.89717	0	0	9.10337
ILMN_1660364	cytohesin 4	CYTH4	1.29584	10.7198	6.88121	0	0	9.05251
ILMN_1794715	G protein-coupled receptor 137B	GPR137B	1.04688	11.4124	6.87941	0	0	9.04675
ILMN_1663753	paired immunoglobin like type 2 receptor alpha	PILRA	1.09679	9.33405	6.85213	0	0	8.9598
ILMN_1652825	interleukin 10 receptor subunit alpha	IL10RA	1.06366	9.66437	6.83252	0	0	8.89726
ILMN_1696043	feline leukemia virus subgroup C cellular receptor family member 2	FLVCR2	1.00883	8.96532	6.81687	0	0	8.84732
ILMN_1798706	G protein-coupled receptor 183	GPR183	1.22149	9.7596	6.81015	0	0	8.82589
ILMN_1712365	vanin 1	VNN1	1.03071	9.18512	6.79871	0	0	8.78939
ILMN_1764788	TNF receptor superfamily member 1B	TNFRSF1B	1.226	10.6683	6.79854	0	0	8.78886
ILMN_1796537	FYN binding protein	FYB	1.13856	10.3006	6.7705	0	0	8.69937
ILMN_1764709	MAF bZIP transcription factor B	MAFB	1.37023	12.1018	6.74528	0	0	8.61884
ILMN_1666269	cathepsin Z	CTSZ	1.23038	13.0539	6.74494	0	0	8.61775
ILMN_1714861	CD68 molecule	CD68	1.5428	13.1536	6.74182	0	0	8.60778
ILMN_1682846	IFI30, lysosomal thiol reductase	IFI30	2.18245	13.5507	6.73155	0	0	8.57501
ILMN_1736605	phospholipase B domain containing 1	PLBD1	1.48387	11.4276	6.72767	0	0	8.56261
ILMN_1660332	perilipin 2	PLIN2	1.97648	12.1104	6.72636	0	0	8.55841
ILMN_1744604	cytochrome b-245 alpha chain	CYBA	1.3368	12.9054	6.72449	0	0	8.55245
ILMN_1688566	epithelial stromal interaction 1 (breast)	EPSTI1	1.18271	9.88332	6.72183	0	0	8.54394
ILMN_1720637	erythrocyte membrane protein band 4.1 like 3	EPB41L3	1.33531	11.5806	6.68567	0	0	8.42845
ILMN_1710740	complement component 2	C2	1.34177	9.56595	6.68298	0	0	8.41985
ILMN_1758938	solute carrier family 31 member 2	SLC31A2	1.21815	10.4895	6.68077	0	0	8.41279
ILMN_1785638	syndecan binding protein	SDCBP	1.00594	11.5959	6.67579	0	0	8.39686
ILMN_1724250	granulin	GRN	1.38643	12.2023	6.65653	0	0	8.33533
ILMN_1750805	Rho GTPase activating protein 30	ARHGAP30	1.13778	10.0529	6.63217	0	0	8.25745
ILMN_1737514	kynureninase	KYNU	1.07252	9.12185	6.62751	0	0	8.24257
ILMN_1666507	plasminogen activator, urokinase receptor	PLAUR	1.65284	10.5551	6.62716	0	0	8.24144
ILMN_1758146	signal regulatory protein alpha	SIRPA	1.11753	12.5909	6.61401	0	0	8.1994
ILMN_1659960	interleukin 4 induced 1	IL4I1	1.73053	9.72156	6.61039	0	0	8.18783
ILMN_1669376	DNA damage regulated autophagy modulator 1	DRAM1	1.16261	11.012	6.60567	0	0	8.17273
ILMN_1670808	thromboxane A synthase 1	TBXAS1	1.28884	10.7056	6.59468	0	0	8.1376
ILMN_1695851	parvin gamma	PARVG	1.04068	9.64788	6.59418	0	0	8.13598
ILMN_1729234	tripeptidyl peptidase 1	TPP1	1.19114	12.0559	6.59297	0	0	8.13214
ILMN_1749662	glutathione peroxidase 1	GPX1	1.01343	13.4318	6.58739	0	0	8.11427
ILMN_1659529	solute carrier family 15 member 3	SLC15A3	1.32733	11.4781	6.58591	0	0	8.10954
ILMN_1697268	elastin microfibril interfacer 2	EMILIN2	1.47119	11.119	6.57955	0	0	8.08921
ILMN_1810420	dysferlin	DYSF	1.17787	9.47026	6.55974	0	0	8.02584
ILMN_1781155	LYN proto-oncogene, Src family tyrosine kinase	LYN	1.30082	11.2733	6.55734	0	0	8.01816
ILMN_1692295	myosin IG	MYO1G	1.35594	9.85453	6.55435	0	0	8.00862
ILMN_1722622	CD163 molecule	CD163	1.80276	12.0171	6.55411	0	0	8.00782
ILMN_1682312	cytochrome b-245 beta chain	CYBB	1.06679	9.88903	6.543	0	0	7.97228
ILMN_1728478	C-X-C motif chemokine ligand 16	CXCL16	1.28818	12.3852	6.53321	0	0	7.94096
ILMN_1780582	CD83 molecule	CD83	1.19197	10.1083	6.53081	0	0	7.93331
ILMN_1728799	fructose-bisphosphatase 1	FBP1	1.71448	10.473	6.50097	0	0	7.83783
ILMN_1656011	regulator of G-protein signaling 1	RGS1	1.68721	11.1019	6.45724	0	0	7.69785
ILMN_1661631	leukocyte immunoglobulin like receptor A3	LILRA3	1.11118	8.56356	6.45127	0	0	7.67875
ILMN_1795762	pleckstrin	PLEK	1.65731	11.3775	6.45086	0	0	7.67744
ILMN_1733998	dehydrogenase/reductase 9	DHRS9	1.44218	9.64768	6.44811	0	0	7.66865
ILMN_1737163	SH3 domain binding glutamate rich protein like 3	SH3BGRL3	1.00907	12.0856	6.44168	0	0	7.64805
ILMN_1673325	GM2 ganglioside activator	GM2A	1.17113	12.2735	6.42813	0	0	7.60468
ILMN_1754894	chromosome 1 open reading frame 162	C1orf162	1.30438	12.0482	6.41504	0	0	7.56279
ILMN_1690939	thymidine phosphorylase	TYMP	1.0957	9.27537	6.40523	0	0	7.53139
ILMN_1810275			1.23445	11.3971	6.38012	0	0	7.45098
ILMN_1740572	transcobalamin 2	TCN2	1.19081	9.87554	6.36383	0	0	7.39882
ILMN_1696347	cathepsin C	CTSC	1.31977	11.2317	6.35257	0	0	7.36276
ILMN_1698367	CD84 molecule	CD84	1.26612	9.52502	6.30192	0	0	7.20058
ILMN_1760347	serglycin	SRGN	1.15142	13.1797	6.29323	0	0	7.17277
ILMN_1716909	ADAM like decysin 1	ADAMDEC1	1.01578	8.41003	6.28358	0	0	7.14184
ILMN_1761728	acid phosphatase 5, tartrate resistant	ACP5	1.81781	10.4722	6.2805	0	0	7.13199
ILMN_1753326	CD48 molecule	CD48	1.16684	9.43014	6.27894	0	0	7.127
ILMN_1766169	branched chain amino acid transaminase 1	BCAT1	1.24513	11.2125	6.26738	0	0	7.08998
ILMN_1772359	lysosomal protein transmembrane 5	LAPTM5	1.65164	12.6078	6.25349	0	0	7.04549
ILMN_1716276	C-C motif chemokine ligand 4	CCL4	1.30861	10.4298	6.24988	0	0	7.03392
ILMN_1698019	legumain	LGMN	1.37605	13.3701	6.24508	0	0	7.01856
ILMN_1741917	osteoclast associated, immunoglobulin-like receptor	OSCAR	1.09678	9.09899	6.20929	0	0	6.90393
ILMN_1752728	fucosidase, alpha-L- 1, tissue	FUCA1	1.24684	12.4026	6.15537	0	0	6.73129
ILMN_1738116	transmembrane protein 119	TMEM119	1.34311	9.43714	6.13941	0	0	6.6802
ILMN_1747355			1.40806	10.4166	6.12441	0	0	6.63215
ILMN_1701195	phospholipase A2 group VII	PLA2G7	1.85623	10.2946	6.11527	0	0	6.60292
ILMN_1758418	tumor necrosis factor superfamily member 13b	TNFSF13B	1.07937	10.1415	6.07943	0	0	6.48818
ILMN_1686623	colony stimulating factor 1 receptor	CSF1R	1.21393	12.7121	6.06889	0	0	6.45443
ILMN_1668387	scavenger receptor class B member 1	SCARB1	1.10306	10.4095	6.03809	0	0	6.35587
ILMN_1674063	2-5-oligoadenylate synthetase 2	OAS2	1.09759	10.3763	6.02546	0	0	6.31544
ILMN_1713749	coronin 1A	CORO1A	1.10866	10.7709	6.0146	0	0	6.2807
ILMN_1689088	collectin subfamily member 12	COLEC12	1.10301	11.4454	6.0135	0	0	6.27718
ILMN_1666733	C-X-C motif chemokine ligand 8	CXCL8	1.62736	9.31956	6.00405	0	0	6.24694
ILMN_1682530	stabilin 1	STAB1	1.34784	11.5071	5.99997	0	0	6.2339
ILMN_1764228	DAB2, clathrin adaptor protein	DAB2	1.00584	12.0268	5.98295	0	0	6.17945
ILMN_1727402	hematopoietic cell-specific Lyn substrate 1	HCLS1	1.13274	11.6813	5.96097	0	0	6.10912
ILMN_1735910	vitelline membrane outer layer 1 homolog	VMO1	1.61666	9.91444	5.90708	0	1e-05	5.93682
ILMN_1745963	folate receptor beta	FOLR2	1.18696	10.7523	5.90446	0	1e-05	5.92843
ILMN_1704985	cytochrome P450 family 27 subfamily A member 1	CYP27A1	1.26722	11.6881	5.88842	0	1e-05	5.87717
ILMN_1748474	formyl peptide receptor 3	FPR3	1.36674	10.9852	5.87109	0	1e-05	5.8218
ILMN_1656057	plasminogen activator, urokinase	PLAU	1.05378	11.2804	5.86685	0	1e-05	5.80825
ILMN_1797822	SEL1L family member 3	SEL1L3	1.10554	10.0729	5.86569	0	1e-05	5.80452
ILMN_1719194	integrin binding sialoprotein	IBSP	1.17908	8.5223	5.84657	0	1e-05	5.74345
ILMN_1785493	Fc fragment of IgE receptor Ig	FCER1G	1.49594	13.2169	5.83924	0	1e-05	5.72001
ILMN_1664464	prostaglandin D2 synthase	PTGDS	1.56492	9.40616	5.82899	0	1e-05	5.68728
ILMN_1773006	fatty acid binding protein 4	FABP4	2.34636	9.68862	5.82573	0	1e-05	5.67689
ILMN_1716859	tryptophan 2,3-dioxygenase	TDO2	1.10653	8.36319	5.81451	0	1e-05	5.64106
ILMN_1682928	carboxypeptidase, vitellogenic like	CPVL	1.41223	10.9847	5.78805	0	1e-05	5.55658
ILMN_1791759	C-X-C motif chemokine ligand 10	CXCL10	1.08005	9.35767	5.78323	0	1e-05	5.54119
ILMN_1666594	interferon regulatory factor 8	IRF8	1.21405	10.666	5.77774	0	1e-05	5.52366
ILMN_1657181	complement C1q A chain	C1QA	1.351	13.7345	5.76672	0	1e-05	5.48849
ILMN_1675186	malic enzyme 2	ME2	1.07445	10.2759	5.74387	0	1e-05	5.41558
ILMN_1654396	integrin subunit beta 2	ITGB2	1.27795	13.8208	5.73719	0	1e-05	5.39428
ILMN_1718663	lymphocyte cytosolic protein 2	LCP2	1.11281	10.8558	5.6927	0	1e-05	5.2524
ILMN_1685078	serpin family F member 1	SERPINF1	1.08538	9.6182	5.63332	0	1e-05	5.06324
ILMN_1655821	capping actin protein, gelsolin like	CAPG	1.00635	9.74063	5.6284	0	1e-05	5.0476
ILMN_1740015	CD14 molecule	CD14	1.48084	13.1371	5.5597	0	1e-05	4.82902
ILMN_1775672	superoxide dismutase 2, mitochondrial	SOD2	1.34564	11.3109	5.54743	0	2e-05	4.79004
ILMN_1811114	serine dehydratase	SDS	1.23209	8.8938	5.54557	0	2e-05	4.7841
ILMN_1668063	ficolin 1	FCN1	1.30964	9.97922	5.52792	0	2e-05	4.72805
ILMN_1658312	CD37 molecule	CD37	1.22768	10.6502	5.52557	0	2e-05	4.72056
ILMN_1695339	ribonuclease A family member 1, pancreatic	RNASE1	1.45724	13.7905	5.50866	0	2e-05	4.66685
ILMN_1724449	C-C motif chemokine ligand 3	CCL3	1.48022	11.0916	5.50791	0	2e-05	4.66448
ILMN_1703538	allograft inflammatory factor 1	AIF1	1.05378	11.5001	5.4996	0	2e-05	4.6381
ILMN_1761199	solute carrier organic anion transporter family member 2B1	SLCO2B1	1.0815	11.145	5.44581	0	2e-05	4.46744
ILMN_1800091	retinoic acid receptor responder 1	RARRES1	1.42158	10.4071	5.42168	0	2e-05	4.39098
ILMN_1785902	complement C1q C chain	C1QC	1.38441	13.2808	5.42106	0	2e-05	4.38901
ILMN_1723684	atypical chemokine receptor 1 (Duffy blood group)	ACKR1	1.77934	9.73206	5.41828	0	2e-05	4.38022
ILMN_1758895	cathepsin K	CTSK	1.00364	12.3796	5.39322	0	2e-05	4.30084
ILMN_1712475	heparan sulfate-glucosamine 3-sulfotransferase 2	HS3ST2	1.36375	10.229	5.35022	0	3e-05	4.16482
ILMN_1769129	C-C motif chemokine ligand 19	CCL19	2.00871	9.6606	5.32833	0	3e-05	4.09564
ILMN_1688659	interleukin 1 receptor antagonist	IL1RN	1.35983	8.77026	5.32496	0	3e-05	4.08498
ILMN_1728937	C-X-C motif chemokine receptor 4	CXCR4	1.27536	12.3253	5.29037	0	3e-05	3.97576
ILMN_1786444	lipoprotein lipase	LPL	1.21074	9.37781	5.28417	0	3e-05	3.95618
ILMN_1738552	solute carrier family 1 member 3	SLC1A3	1.08814	10.441	5.26919	0	3e-05	3.90893
ILMN_1797731	membrane spanning 4-domains A6A	MS4A6A	1.03409	11.9884	5.2343	1e-05	4e-05	3.79897
ILMN_1682015	galanin and GMAP prepropeptide	GAL	1.34592	8.44083	5.22088	1e-05	4e-05	3.75671
ILMN_1695311	major histocompatibility complex, class II, DM alpha	HLA-DMA	1.04261	13.0343	5.19854	1e-05	4e-05	3.68641
ILMN_1721035	membrane spanning 4-domains A6A	MS4A6A	1.11964	12.4811	5.19655	1e-05	4e-05	3.68015
ILMN_1689329	stearoyl-CoA desaturase	SCD	1.48227	11.9235	5.18991	1e-05	4e-05	3.65926
ILMN_1654411	C-C motif chemokine ligand 18	CCL18	1.97083	10.7014	5.18265	1e-05	4e-05	3.63644
ILMN_1733259	transmembrane and immunoglobulin domain containing 3	TMIGD3	1.04072	9.47674	5.16256	1e-05	4e-05	3.5733
ILMN_1775501	interleukin 1 beta	IL1B	1.12223	9.50767	5.13441	1e-05	5e-05	3.48491
ILMN_1729188	hepcidin antimicrobial peptide	HAMP	1.11662	9.14062	5.11954	1e-05	5e-05	3.43825
ILMN_1796409	complement C1q B chain	C1QB	1.17817	13.7366	5.11427	1e-05	5e-05	3.42174
ILMN_1789007	apolipoprotein C1	APOC1	1.80298	11.3349	5.05839	1e-05	6e-05	3.24671
ILMN_1715715	CCAAT/enhancer binding protein alpha	CEBPA	1.02445	10.2862	5.04752	1e-05	6e-05	3.21273
ILMN_1723486	hexokinase 2	HK2	1.18841	9.36182	5.02096	1e-05	7e-05	3.12972
ILMN_1731503	macrophage receptor with collagenous structure	MARCO	1.79516	10.2691	4.99724	1e-05	7e-05	3.05569
ILMN_1729801	S100 calcium binding protein A8	S100A8	1.15028	9.95795	4.99449	1e-05	7e-05	3.04712
ILMN_1680996	arachidonate 5-lipoxygenase	ALOX5	1.16665	11.8449	4.98799	1e-05	7e-05	3.02684
ILMN_1669409	V-set and immunoglobulin domain containing 4	VSIG4	1.05074	10.41	4.97732	1e-05	8e-05	2.99358
ILMN_1777190	complement factor D	CFD	1.44174	11.8535	4.92622	1e-05	9e-05	2.83447
ILMN_1766054	ATP binding cassette subfamily A member 1	ABCA1	1.25615	11.7977	4.90051	2e-05	9e-05	2.75461
ILMN_1738913	retinoic acid receptor responder 1	RARRES1	1.21095	9.89752	4.88895	2e-05	0.0001	2.71869
ILMN_1703403	major histocompatibility complex, class I, B	HLA-B	1.08261	13.5152	4.84408	2e-05	0.00011	2.57962
ILMN_1763452	ecotropic viral integration site 2B	EVI2B	1.05547	10.1992	4.84405	2e-05	0.00011	2.57951
ILMN_1780465	C-type lectin domain family 5 member A	CLEC5A	1.00701	9.39933	4.75826	2e-05	0.00014	2.31452
ILMN_1796349	sphingomyelin phosphodiesterase acid like 3A	SMPDL3A	1.00598	10.1335	4.69767	3e-05	0.00016	2.12816
ILMN_1761733	major histocompatibility complex, class II, DM beta	HLA-DMB	1.0223	12.9539	4.66233	3e-05	0.00018	2.01977
ILMN_1773389	phospholipid transfer protein	PLTP	1.38351	13.2641	4.49567	6e-05	0.00029	1.51199
ILMN_1806165	heat shock protein family A (Hsp70) member 6	HSPA6	1.00088	10.6191	4.4305	7e-05	0.00034	1.31507
ILMN_1772964	C-C motif chemokine ligand 8	CCL8	1.31123	11.3082	4.40586	7e-05	0.00037	1.24089
ILMN_1689415	immunoglobulin superfamily member 6	IGSF6	1.1915	11.5308	4.38949	8e-05	0.00039	1.19166
ILMN_1715401	metallothionein 1G	MT1G	1.11945	9.1729	4.38543	8e-05	0.00039	1.17946
ILMN_1676372	CD209 molecule	CD209	1.0762	9.74146	4.38293	8e-05	0.00039	1.17194
ILMN_1651354	secreted phosphoprotein 1	SPP1	1.37494	14.8325	4.32896	9e-05	0.00045	1.01023
ILMN_1680424	cathepsin G	CTSG	1.30327	9.25281	4.32717	9e-05	0.00046	1.00489
ILMN_1813704	cell migration inducing hyaluronan binding protein	CEMIP	1.0454	11.143	4.2641	0.00011	0.00054	0.816869
ILMN_1740938	apolipoprotein E	APOE	1.54113	14.1284	4.22781	0.00013	0.0006	0.709119
ILMN_1723035	oxidized low density lipoprotein receptor 1	OLR1	1.12335	10.8095	4.1085	0.00019	0.00083	0.357509
ILMN_1728785	adhesion G protein-coupled receptor F5	ADGRF5	1.01271	10.2429	4.06793	0.00021	0.00092	0.238877
ILMN_1720048	C-C motif chemokine ligand 2	CCL2	1.00474	11.8913	4.05394	0.00022	0.00096	0.198094
ILMN_1717261	major histocompatibility complex, class II, DR beta 3	HLA-DRB3	1.08268	12.1945	3.6889	0.00065	0.00251	-0.844007
ILMN_1705231	solute carrier organic anion transporter family member 2A1	SLCO2A1	1.05718	9.81465	3.60551	0.00083	0.00311	-1.07544
ILMN_1740609			1.05541	10.1678	3.38354	0.00158	0.00548	-1.67785
ILMN_1783593	C-C motif chemokine ligand 13	CCL13	1.11305	9.64707	3.16991	0.00288	0.00932	-2.2372
ILMN_1766551	carboxypeptidase A3	CPA3	1.01359	9.56559	3.15478	0.003	0.00967	-2.276
ILMN_1676256	tryptase beta 2 (gene/pseudogene)	TPSB2	1.19062	10.607	2.91336	0.00576	0.01716	-2.87938
ILMN_1664176	fibulin 5	FBLN5	-1.74388	9.69233	-11.154	0	0	21.7553
ILMN_1738578	filamin A interacting protein 1 like	FILIP1L	-1.83162	11.0755	-10.9673	0	0	21.2492
ILMN_1782057	ATPase phospholipid transporting 8B2	ATP8B2	-1.03227	9.65055	-10.776	0	0	20.7258
ILMN_1730906	filamin A interacting protein 1 like	FILIP1L	-1.78078	10.5941	-10.7496	0	0	20.653
ILMN_1681670	solute carrier family 25 member 4	SLC25A4	-1.58362	10.2427	-10.7192	0	0	20.5692
ILMN_1717909	anoctamin 1	ANO1	-1.49462	9.50595	-10.5751	0	0	20.1703
ILMN_1788631	peptidylglycine alpha-amidating monooxygenase	PAM	-1.27799	11.8157	-10.3861	0	0	19.6427
ILMN_1676088	methionine sulfoxide reductase B3	MSRB3	-1.40401	11.3504	-10.3457	0	0	19.5292
ILMN_1734276	prostate transmembrane protein, androgen induced 1	PMEPA1	-1.40401	10.4498	-10.2269	0	0	19.1944
ILMN_1664138	LIM and calponin homology domains 1	LIMCH1	-1.47206	10.3207	-10.0987	0	0	18.8309
ILMN_1662935	C1q and tumor necrosis factor related protein 7	C1QTNF7	-1.32618	8.40385	-10.0407	0	0	18.6657
ILMN_1678968	GTP binding protein overexpressed in skeletal muscle	GEM	-1.07319	8.25777	-10.0267	0	0	18.6257
ILMN_1787511	THUMP domain containing 2	THUMPD2	-1.00256	9.78734	-10.0221	0	0	18.6126
ILMN_1766499	heat shock protein family A (Hsp70) member 2	HSPA2	-1.12719	9.03993	-10.0096	0	0	18.577
ILMN_1785265	plastin 3	PLS3	-1.43593	11.3323	-9.96499	0	0	18.4494
ILMN_1695290	fermitin family member 2	FERMT2	-1.30254	11.7734	-9.86641	0	0	18.1665
ILMN_1678692	myosin phosphatase Rho interacting protein	MPRIP	-1.07362	9.45818	-9.78797	0	0	17.9405
ILMN_1716397	layilin	LAYN	-1.21665	8.52095	-9.78279	0	0	17.9256
ILMN_1695299	PDZ and LIM domain 3	PDLIM3	-1.48797	11.3018	-9.76083	0	0	17.8621
ILMN_1787186	nephroblastoma overexpressed	NOV	-1.8372	13.0105	-9.75381	0	0	17.8418
ILMN_1742534	collagen type IV alpha 5 chain	COL4A5	-1.37441	9.60515	-9.60019	0	0	17.3961
ILMN_1733769	nephronectin	NPNT	-1.96508	9.68579	-9.59385	0	0	17.3776
ILMN_1789639	fibromodulin	FMOD	-1.47883	10.562	-9.58819	0	0	17.3612
ILMN_1652065	potassium calcium-activated channel subfamily M regulatory beta subunit 1	KCNMB1	-1.38896	10.6377	-9.56612	0	0	17.2968
ILMN_1811921	cysteine and glycine rich protein 1	CSRP1	-1.20656	12.899	-9.5465	0	0	17.2396
ILMN_1789196	tropomyosin 2 (beta)	TPM2	-1.26717	14.1939	-9.50859	0	0	17.1288
ILMN_1656111	myosin regulatory light chain interacting protein	MYLIP	-1.38863	11.587	-9.46369	0	0	16.9974
ILMN_1752935	transmembrane protein 30B	TMEM30B	-1.09332	9.2136	-9.41126	0	0	16.8436
ILMN_1671718	family with sequence similarity 180 member A	FAM180A	-1.19642	9.38532	-9.41073	0	0	16.8421
ILMN_1709032	FYVE and coiled-coil domain containing 1	FYCO1	-1.08555	10.3514	-9.26787	0	0	16.4212
ILMN_1794343	exostosin glycosyltransferase 1	EXT1	-1.1637	10.2625	-9.22653	0	0	16.2989
ILMN_1774717	prostate transmembrane protein, androgen induced 1	PMEPA1	-1.01254	8.76617	-9.19672	0	0	16.2106
ILMN_1680948	leiomodin 1	LMOD1	-1.73335	9.49602	-9.12569	0	0	15.9997
ILMN_1806403	RAS like family 12	RASL12	-1.86456	9.70646	-9.04989	0	0	15.7739
ILMN_1677092	GTP binding protein overexpressed in skeletal muscle	GEM	-1.64493	9.88274	-9.03107	0	0	15.7178
ILMN_1810054	calponin 1	CNN1	-2.08111	10.1415	-9.00173	0	0	15.6301
ILMN_1749792	sorbin and SH3 domain containing 1	SORBS1	-1.83058	10.5906	-8.99125	0	0	15.5988
ILMN_1716687	tropomyosin 1 (alpha)	TPM1	-1.37449	12.7533	-8.98964	0	0	15.594
ILMN_1691237	CAP, adenylate cyclase-associated protein, 2 (yeast)	CAP2	-1.58574	10.3235	-8.98938	0	0	15.5932
ILMN_1714000	neurexophilin 3	NXPH3	-1.11856	8.41333	-8.98338	0	0	15.5753
ILMN_1766925	cadherin 13	CDH13	-1.20138	10.6209	-8.96666	0	0	15.5253
ILMN_1716552	enabled homolog (Drosophila)	ENAH	-1.41123	8.96636	-8.95661	0	0	15.4952
ILMN_1729311			-1.1114	8.63513	-8.93291	0	0	15.4241
ILMN_1727134	kelch like family member 42	KLHL42	-1.14739	10.2444	-8.92909	0	0	15.4127
ILMN_1671295	coiled-coil domain containing 3	CCDC3	-1.58376	11.7184	-8.92805	0	0	15.4096
ILMN_1754969	LIM and cysteine rich domains 1	LMCD1	-1.519	10.9736	-8.91222	0	0	15.3621
ILMN_1756049			-1.33278	9.4034	-8.90218	0	0	15.332
ILMN_1781388	phosphoglucomutase 5	PGM5	-1.562	10.7222	-8.90029	0	0	15.3263
ILMN_1789463	FXYD domain containing ion transport regulator 1	FXYD1	-1.26668	9.03758	-8.88036	0	0	15.2665
ILMN_1754407	transforming acidic coiled-coil containing protein 2	TACC2	-1.26709	9.69256	-8.87006	0	0	15.2355
ILMN_1760493	LIM zinc finger domain containing 2	LIMS2	-1.18379	9.55155	-8.86819	0	0	15.2299
ILMN_1769299	myotubularin related protein 11	MTMR11	-1.20559	10.2479	-8.8606	0	0	15.2071
ILMN_1669362	insulin like growth factor binding protein 6	IGFBP6	-1.34058	12.1446	-8.8528	0	0	15.1836
ILMN_1667692	prostaglandin I2 (prostacyclin) synthase	PTGIS	-1.25451	11.6463	-8.81677	0	0	15.0752
ILMN_1747979	neurocalcin delta	NCALD	-1.14993	9.382	-8.81258	0	0	15.0625
ILMN_1740407	chondroitin sulfate synthase 3	CHSY3	-1.06295	9.8945	-8.81141	0	0	15.059
ILMN_1726204	stimulator of chondrogenesis 1	SCRG1	-2.20914	9.87914	-8.80785	0	0	15.0483
ILMN_1732850	collagen type XXI alpha 1 chain	COL21A1	-1.50884	10.4603	-8.79544	0	0	15.0109
ILMN_1667417	RAB23, member RAS oncogene family	RAB23	-1.05898	9.42253	-8.79159	0	0	14.9993
ILMN_1809793	cysteine rich transmembrane BMP regulator 1	CRIM1	-1.32402	8.5777	-8.76773	0	0	14.9273
ILMN_1783276	nexilin F-actin binding protein	NEXN	-1.72294	10.341	-8.74008	0	0	14.8438
ILMN_1683939	vasoactive intestinal peptide receptor 2	VIPR2	-1.00122	7.88435	-8.72524	0	0	14.799
ILMN_1782086	amine oxidase, copper containing 3	AOC3	-1.34451	8.8842	-8.6889	0	0	14.6891
ILMN_1785523	phospholamban	PLN	-1.53677	8.81744	-8.66446	0	0	14.615
ILMN_1694906	SPEG complex locus	SPEG	-1.77007	9.53949	-8.65044	0	0	14.5725
ILMN_1666894	chondroitin sulfate proteoglycan 4	CSPG4	-1.10329	9.16844	-8.6425	0	0	14.5485
ILMN_1700274	transmembrane protein 47	TMEM47	-1.80648	11.8834	-8.60712	0	0	14.4411
ILMN_1813208	phosphotyrosine interaction domain containing 1	PID1	-1.14879	8.91957	-8.60099	0	0	14.4225
ILMN_1675978	integrin subunit alpha 10	ITGA10	-1.30696	9.30171	-8.56095	0	0	14.3007
ILMN_1672821	Yes associated protein 1	YAP1	-1.46097	11.497	-8.55287	0	0	14.2762
ILMN_1728258	profilin 2	PFN2	-1.40286	10.5893	-8.5307	0	0	14.2087
ILMN_1743836	matrix remodeling associated 7	MXRA7	-1.3208	10.469	-8.51963	0	0	14.1749
ILMN_1691476	myosin light chain kinase	MYLK	-1.49174	10.7842	-8.51759	0	0	14.1687
ILMN_1781307	hes related family bHLH transcription factor with YRPW motif 2	HEY2	-1.20094	8.70021	-8.51177	0	0	14.151
ILMN_1755792	serine/threonine kinase 38 like	STK38L	-1.02656	9.22762	-8.5039	0	0	14.127
ILMN_1790555	coiled-coil domain containing 146	CCDC146	-1.38997	8.45536	-8.48887	0	0	14.0812
ILMN_1805999	myosin ID	MYO1D	-1.19072	10.8246	-8.47004	0	0	14.0237
ILMN_1809695	calcium/calmodulin dependent protein kinase II gamma	CAMK2G	-1.04113	9.47603	-8.45762	0	0	13.9858
ILMN_1651254	LIM domain containing preferred translocation partner in lipoma	LPP	-1.22371	13.0431	-8.4571	0	0	13.9842
ILMN_1736184	glutathione S-transferase mu 3	GSTM3	-1.0489	9.21322	-8.4354	0	0	13.9179
ILMN_1672605	maturin, neural progenitor differentiation regulator homolog (Xenopus)	MTURN	-1.30798	9.82079	-8.41921	0	0	13.8684
ILMN_1785406	nucleosome assembly protein 1 like 3	NAP1L3	-1.01051	8.93269	-8.41489	0	0	13.8552
ILMN_1759023	wolframin ER transmembrane glycoprotein	WFS1	-1.31556	10.1352	-8.39246	0	0	13.7865
ILMN_1651554	regulator of G-protein signaling 5	RGS5	-2.05477	11.7272	-8.38433	0	0	13.7617
ILMN_1768110	sterile alpha motif and leucine zipper containing kinase AZK	ZAK	-1.11685	10.8964	-8.3794	0	0	13.7465
ILMN_1679797	adenosine deaminase, RNA specific B1	ADARB1	-1.06091	11.4188	-8.36671	0	0	13.7077
ILMN_1736670	protein phosphatase 1 regulatory subunit 3C	PPP1R3C	-1.69686	11.6309	-8.33789	0	0	13.6193
ILMN_1735224	inositol polyphosphate-5-phosphatase A	INPP5A	-1.26153	11.0519	-8.29334	0	0	13.4826
ILMN_1761968	protein phosphatase 1 regulatory inhibitor subunit 14A	PPP1R14A	-1.75331	11.4171	-8.27948	0	0	13.44
ILMN_1674620	sarcoglycan epsilon	SGCE	-1.21417	10.3208	-8.27039	0	0	13.412
ILMN_1741688	carboxypeptidase X, M14 family member 2	CPXM2	-1.08961	11.5882	-8.26658	0	0	13.4003
ILMN_1805561	solute carrier family 14 member 1 (Kidd blood group)	SLC14A1	-1.52888	9.56411	-8.25916	0	0	13.3775
ILMN_1716382			-1.54094	10.617	-8.25584	0	0	13.3673
ILMN_1753931	cysteine dioxygenase type 1	CDO1	-1.00702	8.81397	-8.25339	0	0	13.3597
ILMN_1796734	secreted protein acidic and cysteine rich	SPARC	-1.0816	13.6179	-8.24365	0	0	13.3298
ILMN_1747392	NCK associated protein 1	NCKAP1	-1.09553	11.8468	-8.23483	0	0	13.3026
ILMN_1807050	SHC adaptor protein 4	SHC4	-1.46591	9.15532	-8.23346	0	0	13.2984
ILMN_1746763	extracellular matrix protein 2	ECM2	-1.23746	8.906	-8.22293	0	0	13.266
ILMN_1800739	serine peptidase inhibitor, Kunitz type 2	SPINT2	-1.02006	11.3915	-8.21352	0	0	13.237
ILMN_1773563	transforming growth factor beta 1 induced transcript 1	TGFB1I1	-1.00271	9.66981	-8.19811	0	0	13.1895
ILMN_1664912			-1.15154	10.278	-8.17555	0	0	13.1199
ILMN_1757604	tropomyosin 2 (beta)	TPM2	-1.24186	14.1997	-8.16965	0	0	13.1017
ILMN_1749846	osteomodulin	OMD	-1.3648	10.5761	-8.15386	0	0	13.053
ILMN_1792521	SWI/SNF related, matrix associated, actin dependent regulator of chromatin, subfamily d, member 3	SMARCD3	-1.04527	9.18422	-8.14288	0	0	13.0191
ILMN_1726928	transcription elongation factor A3	TCEA3	-1.13465	10.3739	-8.11981	0	0	12.9478
ILMN_1729216	crystallin alpha B	CRYAB	-1.48738	12.2572	-8.10448	0	0	12.9004
ILMN_1815154	myosin, heavy chain 10, non-muscle	MYH10	-1.75679	13.6144	-8.08496	0	0	12.84
ILMN_1776953	myosin light chain 9	MYL9	-1.65092	11.938	-8.08068	0	0	12.8268
ILMN_1805842	four and a half LIM domains 1	FHL1	-1.38175	12.6757	-8.06068	0	0	12.7649
ILMN_1667966	family with sequence similarity 129 member A	FAM129A	-1.0988	12.1939	-8.0604	0	0	12.764
ILMN_1753278	RAS like family 11 member B	RASL11B	-1.08863	8.90342	-8.05706	0	0	12.7537
ILMN_1667468	dishevelled binding antagonist of beta catenin 3	DACT3	-1.37683	8.83143	-8.04168	0	0	12.706
ILMN_1769580	protease, serine 35	PRSS35	-1.0187	8.45611	-7.98899	0	0	12.5426
ILMN_1657016	ankyrin 3, node of Ranvier (ankyrin G)	ANK3	-1.01868	9.6084	-7.9875	0	0	12.538
ILMN_1727360	monoamine oxidase B	MAOB	-1.08634	8.77499	-7.98111	0	0	12.5182
ILMN_1660732	protein phosphatase 2 regulatory subunit Bbeta	PPP2R2B	-1.517	9.35534	-7.94965	0	0	12.4204
ILMN_1794829	melanocortin 2 receptor accessory protein 2	MRAP2	-2.0618	10.1287	-7.93678	0	0	12.3804
ILMN_1738922	heat shock protein family B (small) member 7	HSPB7	-1.00103	8.02599	-7.87361	0	0	12.1838
ILMN_1757338	phospholipid scramblase 4	PLSCR4	-1.10283	10.691	-7.87121	0	0	12.1763
ILMN_1671404	supervillin	SVIL	-1.40125	11.4744	-7.85018	0	0	12.1108
ILMN_1735220	caveolin 2	CAV2	-1.19524	9.72115	-7.84683	0	0	12.1003
ILMN_1665219	latent transforming growth factor beta binding protein 4	LTBP4	-1.52536	11.2882	-7.83726	0	0	12.0705
ILMN_1815081	aquaporin 1 (Colton blood group)	AQP1	-1.02207	13.2581	-7.79084	0	0	11.9256
ILMN_1654324	hes related family bHLH transcription factor with YRPW motif-like	HEYL	-1.1131	10.14	-7.78666	0	0	11.9126
ILMN_1707380	proline and arginine rich end leucine rich repeat protein	PRELP	-1.01228	9.05473	-7.78584	0	0	11.91
ILMN_1684554	collagen type XVI alpha 1 chain	COL16A1	-1.081	9.60507	-7.78336	0	0	11.9023
ILMN_1801583	asporin	ASPN	-1.44075	12.1845	-7.77583	0	0	11.8788
ILMN_1713744			-1.29719	8.90817	-7.77336	0	0	11.8711
ILMN_1786598	collagen type XIV alpha 1 chain	COL14A1	-1.10187	9.37787	-7.75995	0	0	11.8291
ILMN_1795251	SPARC like 1	SPARCL1	-1.51519	13.0402	-7.74099	0	0	11.7699
ILMN_1660519	chromosome 3 open reading frame 70	C3orf70	-1.02288	8.29611	-7.73721	0	0	11.7581
ILMN_1724424	proline rich transmembrane protein 2	PRRT2	-1.20585	8.6767	-7.70585	0	0	11.6599
ILMN_1730487	caldesmon 1	CALD1	-1.22268	13.4688	-7.70243	0	0	11.6492
ILMN_1733746	receptor accessory protein 1	REEP1	-1.41005	8.42491	-7.69734	0	0	11.6333
ILMN_1667295	vasorin	VASN	-1.11362	11.0094	-7.69684	0	0	11.6317
ILMN_1696627	lipoma HMGIC fusion partner	LHFP	-1.0141	11.1957	-7.69439	0	0	11.624
ILMN_1725791	3-hydroxyacyl-CoA dehydratase 1	HACD1	-1.32805	9.03976	-7.68905	0	0	11.6073
ILMN_1785618	smoothelin	SMTN	-1.47052	9.22883	-7.67946	0	0	11.5773
ILMN_1657502	MAS related GPR family member F	MRGPRF	-1.28971	9.84313	-7.67194	0	0	11.5537
ILMN_1764754	receptor activity modifying protein 1	RAMP1	-1.37599	8.71844	-7.64948	0	0	11.4833
ILMN_1735996	NADPH oxidase 4	NOX4	-1.38869	9.99851	-7.64807	0	0	11.4789
ILMN_1660086	myosin heavy chain 11	MYH11	-1.51225	14.1796	-7.64804	0	0	11.4788
ILMN_1660236	polycystin 2, transient receptor potential cation channel	PKD2	-1.21827	10.0917	-7.64301	0	0	11.463
ILMN_1667578	dual specificity phosphatase 26 (putative)	DUSP26	-1.5899	8.9807	-7.64052	0	0	11.4552
ILMN_1658835	caveolin 2	CAV2	-1.09466	10.6007	-7.6362	0	0	11.4417
ILMN_1679949	solute carrier family 25 member 23	SLC25A23	-1.07754	9.86897	-7.63429	0	0	11.4357
ILMN_1719641	SPARC related modular calcium binding 2	SMOC2	-1.35457	11.4493	-7.62654	0	0	11.4114
ILMN_1795429	vinculin	VCL	-1.15521	12.7652	-7.62225	0	0	11.3979
ILMN_1741007	sarcoglycan alpha	SGCA	-1.3421	9.72078	-7.59654	0	0	11.3172
ILMN_1746359	RAS like estrogen regulated growth inhibitor	RERG	-1.14136	9.39603	-7.57331	0	0	11.2442
ILMN_1746376	scavenger receptor class A member 3	SCARA3	-1.2137	8.27967	-7.53315	0	0	11.118
ILMN_1727087	gap junction protein alpha 1	GJA1	-1.28651	11.3181	-7.53057	0	0	11.1099
ILMN_1656560	prostate androgen-regulated mucin-like protein 1	PARM1	-1.58578	9.99221	-7.52399	0	0	11.0892
ILMN_1670383	protocadherin 7	PCDH7	-1.37831	9.07932	-7.51847	0	0	11.0718
ILMN_1712075	synemin	SYNM	-1.51296	10.4322	-7.50763	0	0	11.0377
ILMN_1775486	sarcospan	SSPN	-1.29931	10.0584	-7.48738	0	0	10.9739
ILMN_1773567	laminin subunit alpha 5	LAMA5	-1.15094	11.1606	-7.48163	0	0	10.9558
ILMN_1791392	shroom family member 3	SHROOM3	-1.18335	8.35489	-7.45239	0	0	10.8637
ILMN_1683176	FXYD domain containing ion transport regulator 1	FXYD1	-1.24216	9.5533	-7.44196	0	0	10.8308
ILMN_1781256	left-right determination factor 2	LEFTY2	-1.22591	8.131	-7.4398	0	0	10.824
ILMN_1773427	KN motif and ankyrin repeat domains 1	KANK1	-1.56344	10.7389	-7.42487	0	0	10.7769
ILMN_1764266	creatine kinase, mitochondrial 2	CKMT2	-1.09585	8.45149	-7.41225	0	0	10.7371
ILMN_1716247	fin bud initiation factor homolog (zebrafish)	FIBIN	-1.16555	8.44137	-7.40037	0	0	10.6997
ILMN_1810628	prune homolog 2	PRUNE2	-1.54405	10.952	-7.39826	0	0	10.693
ILMN_1661335	spectrin beta, non-erythrocytic 1	SPTBN1	-1.01191	10.0417	-7.39755	0	0	10.6908
ILMN_1651343	integrin subunit alpha 11	ITGA11	-1.08713	9.92284	-7.39201	0	0	10.6733
ILMN_1798984	dishevelled binding antagonist of beta catenin 1	DACT1	-1.07066	9.75651	-7.36734	0	0	10.5954
ILMN_1687335	filamin A	FLNA	-1.12466	10.9253	-7.34854	0	0	10.536
ILMN_1716246	frizzled-related protein	FRZB	-1.74272	12.5445	-7.32695	0	0	10.4678
ILMN_1663519	solute carrier family 24 member 3	SLC24A3	-1.2214	9.58326	-7.30951	0	0	10.4126
ILMN_1793476	protein kinase C delta binding protein	PRKCDBP	-1.00605	11.7123	-7.29949	0	0	10.3809
ILMN_1733226	KN motif and ankyrin repeat domains 2	KANK2	-1.16343	10.7707	-7.28501	0	0	10.3351
ILMN_1660806	cysteine and glycine rich protein 2	CSRP2	-1.44459	10.1853	-7.27204	0	0	10.2941
ILMN_1791280	heat shock protein family B (small) member 8	HSPB8	-1.38172	9.30085	-7.25814	0	0	10.2501
ILMN_1779448	EF-hand domain family member D1	EFHD1	-1.60246	12.1727	-7.23982	0	0	10.1921
ILMN_1698732	palladin, cytoskeletal associated protein	PALLD	-1.06393	12.0878	-7.2214	0	0	10.1337
ILMN_1706426	destrin, actin depolymerizing factor	DSTN	-1.21136	13.3421	-7.21999	0	0	10.1293
ILMN_1766914	microfibrillar associated protein 4	MFAP4	-1.69215	12.4019	-7.21039	0	0	10.0989
ILMN_1715748	filamin C	FLNC	-1.59312	9.4918	-7.19681	0	0	10.0558
ILMN_1703955	F-box protein 32	FBXO32	-1.03893	10.5945	-7.16081	0	0	9.94165
ILMN_1703486	latent transforming growth factor beta binding protein 2	LTBP2	-1.03649	11.0284	-7.16051	0	0	9.94072
ILMN_1694432	cysteine rich protein 2	CRIP2	-1.15441	11.8369	-7.16001	0	0	9.93912
ILMN_1743864	forkhead box C1	FOXC1	-1.4643	10.9729	-7.15955	0	0	9.93768
ILMN_1675062	myosin light chain 9	MYL9	-1.33988	11.5064	-7.15156	0	0	9.91233
ILMN_1679754	adrenoceptor alpha 1B	ADRA1B	-1.07474	8.10386	-7.14854	0	0	9.90274
ILMN_1718941	junctophilin 2	JPH2	-1.01452	8.45569	-7.14849	0	0	9.90258
ILMN_1721283	heat shock protein family B (small) member 6	HSPB6	-1.55755	10.5708	-7.12979	0	0	9.84322
ILMN_1680344	myomesin 1	MYOM1	-1.66286	9.18669	-7.10775	0	0	9.77327
ILMN_1808245	somatomedin B and thrombospondin type 1 domain containing	SBSPON	-1.66341	8.54514	-7.02786	0	0	9.51939
ILMN_1694325	nuclear factor I X	NFIX	-1.16255	11.4962	-7.02539	0	0	9.51154
ILMN_1779558	growth arrest specific 6	GAS6	-1.00982	13.6234	-7.01821	0	0	9.48869
ILMN_1783120	sarcolemma associated protein	SLMAP	-1.17238	10.8153	-6.96273	0	0	9.31218
ILMN_1669023	four and a half LIM domains 5	FHL5	-1.42356	8.54398	-6.95266	0	0	9.28011
ILMN_1810836	phosphodiesterase 5A	PDE5A	-1.37678	11.5347	-6.93049	0	0	9.20951
ILMN_1808011	family with sequence similarity 46 member B	FAM46B	-1.01981	8.70432	-6.90225	0	0	9.11953
ILMN_1732296	inhibitor of DNA binding 3, HLH protein	ID3	-1.06018	11.4586	-6.90192	0	0	9.11849
ILMN_1788250	leucine zipper down-regulated in cancer 1	LDOC1	-1.5486	10.1263	-6.9013	0	0	9.11652
ILMN_1723358	scavenger receptor class A member 3	SCARA3	-1.56703	9.36257	-6.87942	0	0	9.0468
ILMN_1673566	ADAM metallopeptidase with thrombospondin type 1 motif 1	ADAMTS1	-1.19855	10.2889	-6.86681	0	0	9.00661
ILMN_1660808	WAP four-disulfide core domain 1	WFDC1	-1.14815	9.23763	-6.86125	0	0	8.98886
ILMN_1677038	cadherin like and PC-esterase domain containing 1	CPED1	-1.41344	10.6817	-6.85704	0	0	8.97546
ILMN_1672922	cytokine like 1	CYTL1	-1.92668	10.3667	-6.84872	0	0	8.94891
ILMN_1795008	ATPase Na+/K+ transporting subunit alpha 2	ATP1A2	-1.60742	8.61538	-6.83673	0	0	8.91067
ILMN_1654065	atonal bHLH transcription factor 8	ATOH8	-1.16967	8.59813	-6.82262	0	0	8.86567
ILMN_1720235	adenylosuccinate synthase like 1	ADSSL1	-1.1317	9.32428	-6.81784	0	0	8.85044
ILMN_1677200	cytoplasmic FMR1 interacting protein 2	CYFIP2	-1.04474	10.5822	-6.79079	0	0	8.76411
ILMN_1722244	zinc finger and BTB domain containing 16	ZBTB16	-1.29449	9.3123	-6.73015	0	0	8.57052
ILMN_1713550	leucine rich repeat containing G protein-coupled receptor 6	LGR6	-1.39939	8.55274	-6.70985	0	0	8.50571
ILMN_1719064	potassium channel tetramerization domain containing 10	KCTD10	-1.07003	10.2128	-6.70885	0	0	8.50248
ILMN_1753910	cysteine rich secretory protein LCCL domain containing 1	CRISPLD1	-1.12203	8.44327	-6.69737	0	0	8.46583
ILMN_1790508	potassium voltage-gated channel subfamily A member 5	KCNA5	-1.77642	9.40206	-6.68828	0	0	8.43678
ILMN_1769575	junctional adhesion molecule 3	JAM3	-1.03179	11.4299	-6.63268	0	0	8.2591
ILMN_1675398	aldehyde dehydrogenase 1 family member B1	ALDH1B1	-1.01129	8.38365	-6.62152	0	0	8.22342
ILMN_1808361	solute carrier family 22 member 3	SLC22A3	-1.01089	8.15814	-6.61704	0	0	8.20908
ILMN_1704537	phosphoglycerate dehydrogenase	PHGDH	-1.13589	9.60143	-6.57502	0	0	8.07473
ILMN_1681780	mohawk homeobox	MKX	-1.07902	8.89962	-6.56907	0	0	8.0557
ILMN_1658660	actin, alpha, cardiac muscle 1	ACTC1	-2.2453	10.2735	-6.52255	0	0	7.90686
ILMN_1691410	BMP and activin membrane bound inhibitor	BAMBI	-1.1779	9.34169	-6.5065	0	0	7.85551
ILMN_1716407	sorbin and SH3 domain containing 2	SORBS2	-1.26255	10.1203	-6.49921	0	0	7.83218
ILMN_1806733	collagen type XVIII alpha 1 chain	COL18A1	-1.1744	10.5031	-6.4943	0	0	7.81646
ILMN_1765310	transcription elongation factor A like 2	TCEAL2	-2.01162	9.81118	-6.42894	0	0	7.60727
ILMN_1775728	secreted frizzled related protein 1	SFRP1	-1.76806	8.65579	-6.42835	0	0	7.60539
ILMN_1803094	platelet derived growth factor D	PDGFD	-1.07189	10.0693	-6.40695	0	0	7.53688
ILMN_1654966	scavenger receptor class A member 3	SCARA3	-1.0621	8.22791	-6.36784	0	0	7.41166
ILMN_1710268	zinc finger protein 385D	ZNF385D	-1.04167	8.73596	-6.33165	0	0	7.29578
ILMN_1751136	microtubule associated protein 1B	MAP1B	-1.25097	9.38084	-6.30236	0	0	7.20198
ILMN_1748812	transmembrane protein 130	TMEM130	-1.05557	9.60267	-6.23382	0	0	6.98251
ILMN_1703572	protocadherin 20	PCDH20	-1.26605	7.88694	-6.22294	0	0	6.94767
ILMN_1815673	dickkopf WNT signaling pathway inhibitor 3	DKK3	-1.13091	13.0717	-6.21037	0	0	6.90741
ILMN_1798663			-1.24808	8.53239	-6.14645	0	0	6.70272
ILMN_1744968	potassium voltage-gated channel subfamily A member regulatory beta subunit 1	KCNAB1	-1.11089	9.65086	-6.1119	0	0	6.59212
ILMN_1659197	phosphodiesterase 8B	PDE8B	-1.09598	8.127	-6.10249	0	0	6.56199
ILMN_1685433	collagen type VIII alpha 1 chain	COL8A1	-1.50805	12.3357	-6.00978	0	0	6.26527
ILMN_1685608	neuronal pentraxin 2	NPTX2	-1.18537	9.4069	-6.00289	0	0	6.24323
ILMN_1687583	caveolin 1	CAV1	-1.02194	9.27767	-5.96107	0	0	6.10946
ILMN_1661589	CD151 molecule (Raph blood group)	CD151	-1.14097	10.6779	-5.94086	0	1e-05	6.04483
ILMN_1722329	calsequestrin 2	CASQ2	-1.45296	8.47546	-5.71967	0	1e-05	5.33839
ILMN_1790098	osteoglycin	OGN	-1.33735	9.78357	-5.70094	0	1e-05	5.27869
ILMN_1663112	ADAM metallopeptidase with thrombospondin type 1 motif 8	ADAMTS8	-1.3657	9.73564	-5.6983	0	1e-05	5.27027
ILMN_1660306	integrin subunit alpha 8	ITGA8	-1.682	10.3179	-5.64037	0	1e-05	5.08569
ILMN_1698666	cystatin E/M	CST6	-1.0771	9.0479	-5.61729	0	1e-05	5.01222
ILMN_1697733	cystatin E/M	CST6	-1.01746	8.81096	-5.61075	0	1e-05	4.99142
ILMN_1781242	sclerostin	SOST	-2.02498	9.24802	-5.52942	0	2e-05	4.73281
ILMN_1680110	adipogenesis regulatory factor	ADIRF	-1.01159	13.1603	-5.42274	0	2e-05	4.39435
ILMN_1731374	carboxypeptidase E	CPE	-1.20968	11.095	-5.39655	0	2e-05	4.31138
ILMN_1771261	syncoilin, intermediate filament protein	SYNC	-1.02307	8.85221	-5.35793	0	3e-05	4.18919
ILMN_1795325	actin, gamma 2, smooth muscle, enteric	ACTG2	-1.16265	12.5936	-5.29973	0	3e-05	4.0053
ILMN_1717702	potassium two pore domain channel subfamily K member 17	KCNK17	-1.04819	8.21677	-5.19799	1e-05	4e-05	3.68469
ILMN_1702296	CART prepropeptide	CARTPT	-1.48344	7.9449	-4.89929	2e-05	9e-05	2.75082
ILMN_1717990	caldesmon 1	CALD1	-1.89676	10.7343	-4.87042	2e-05	0.0001	2.66124
ILMN_1673863	allograft inflammatory factor 1 like	AIF1L	-1.11902	10.6776	-4.39574	8e-05	0.00038	1.21043
ILMN_1813295	LIM domain only 3	LMO3	-1.17778	9.2674	-4.33274	9e-05	0.00045	1.02155
ILMN_1768260	growth arrest specific 6	GAS6	-1.09923	9.12205	-4.31801	0.0001	0.00047	0.977519
ILMN_1673880	EGF containing fibulin like extracellular matrix protein 1	EFEMP1	-1.07537	10.2741	-3.7999	0.00047	0.00187	-0.531953
