# Supplementary material for: Fusobacterium nucleatum drives endothelial cell senescence by disrupting NOX4/NRF2 balance
Source: mBio. 2026 Jan 8;17(2):e03441-25. doi: 10.1128/mbio.03441-25 (PMC12892984; doi:10.1128/mbio.03441-25)
Supplement: Table S4 — Top 10 genes ranked by MCC, MNC, Degree, Closeness, Radiality, and EPC. [file mbio.03441-25-s0010.xlsx]

## Sheet: Appendix Table 4
Appendix Table 4	​Top 10 Genes Ranked by MCC, MNC, Degree, Closeness, Radiality, and EPC, Along with Eight Hub Genes Identified by Intersection
MCC
Rank	Name	Score		Intersection genes
1	MMP9	312		CTSB
2	CCL2	289		NOX4
3	PPARG	278		MMP9
4	CYBB	266		CYBB
5	NOX4	240		CAV1
6	CAV1	138		SOD2
7	SOD2	121		CCL2
8	CTSB	30		PPARG
9	SPI1	27
10	CTSD	18
MNC
1	MMP9	14
2	CCL2	11
3	PPARG	10
4	CYBB	8
5	CTSB	7
5	CAV1	7
7	NOX4	6
8	CTSD	5
8	SOD2	5
8	MMP7	5
Degree
1	MMP9	14
2	CCL2	12
3	PPARG	10
4	CYBB	8
5	CTSB	7
5	CAV1	7
7	SOD2	6
7	SPI1	6
7	NOX4	6
10	CTSD	5
Closeness
1	MMP9	17.3333
2	CCL2	16.3333
3	PPARG	15.3333
4	CYBB	14.0833
5	CTSB	13.5
6	CAV1	13.25
7	SOD2	12.9167
7	NOX4	12.9167
9	SPI1	12.9167
10	CTSD	12.1667
Radiality
1	MMP9	4.90476
2	CCL2	4.80952
3	PPARG	4.71429
4	CYBB	4.52381
5	CTSB	4.47619
6	SOD2	4.38095
6	SPI1	4.38095
6	NOX4	4.38095
6	CAV1	4.38095
10	CTSD	4.28571
EPC
1	MMP9	9.796
2	CCL2	9.244
3	PPARG	9.13
4	CYBB	8.38
5	CAV1	8.109
6	NOX4	8.037
7	CTSB	7.829
8	SOD2	7.73
9	SPI1	7.435
10	MMP7	6.837
